# Supplementary material for: Comparative Study on the Hydration, Mechanical Properties, and Energy Storage Performance of MPC-Based Solid Electrolytes Modified by Different Ionic PAMs
Source: Materials (Basel). 2026 Apr 2;19(7):1426. doi: 10.3390/ma19071426 (PMC13075171; doi:10.3390/ma19071426)
Supplement: Supplementary file 1 [file materials-19-01426-s001.zip]

Archive with 1 entries (1 files):
- materials-4225226-supplementary.pdf
